# Supplementary material for: Power Bars: Mormon Crickets Get Immunity Boost from Eating Grasshoppers
Source: Insects. 2023 Nov 10;14(11):868. doi: 10.3390/insects14110868 (PMC10672412; doi:10.3390/insects14110868)
Supplement: Supplementary file 1 [file insects-14-00868-s001.zip › Table S1.csv]

bucket number	Treatment	cage number	MC density	GH density	sex	insect mass	date	time	day 1 plate number	day 2 plate number	comments	diet amount day 1 p	diet amount day 1 c	diet amount day 2 p	diet amount day 2 c	p amount day 1	c amount day 1	p amount day 2	c amount day 2	log P day 2
1	10 x 0	43			m	2.134	8/1/2015	2030	11	81	moldy P day 2	0.0937	0.1722		0.0645	0.039354	0.072324		0.02709
11	10 x 15	57	10	15	f	1.723	8/1/2015	2030	12	82		0.0457	0.0308	0.1288	0.0778	0.019194	0.012936	0.054096	0.032676	-1.266834847
21	10 x 30	61	10	30	m	1.795	8/1/2015	2030	13	83		0.1748	0.1125	0.0332	0.0797	0.073416	0.04725	0.013944	0.033474	-1.855612626
22	10 x 30	61	10	30	m	1.624	8/1/2015	2030	14	84		0.0989	0.0448	0.0919	0.1191	0.041538	0.018816	0.038598	0.050022	-1.413435198
23	10 x 30	61	10	30	m	2.344	8/1/2015	2030	15	85		0.0508	0.049	0.0237	0.0905	0.021336	0.02058	0.009954	0.03801	-2.002002364
24	10 x 30	61	10	30	f	1.782	8/1/2015	2030	16	86	dead at weigh in	0.1775	0.0097	0.0981	0.0617	0.07455	0.004074	0.041202	0.025914	-1.385081702
25	10 x 30	61	10	30	f	1.422	8/1/2015	2030	17	87		0.0553	0.102	0.1223	0.0721	0.023226	0.04284	0.051366	0.030282	-1.289324253
26	10 x 30	46	10	30	m	2.613	8/2/2015	1000	50	100		0.1107	0.0197	0.0923	0.1051	0.046494	0.008274	0.038766	0.044142	-1.411549009
27	10 x 30	46	10	30	m	3.108	8/2/2015	1000	51	101		0.2606	0.1305	0.0745	0.0499	0.109452	0.05481	0.03129	0.020958	-1.504594437
28	10 x 30	46	10	30	f	3.445	8/2/2015	1000	52	102		0.179	0.256	0.1018	0.0152	0.07518	0.10752	0.042756	0.006384	-1.369002932
29	10 x 30	46	10	30	f	3.339	8/2/2015	1000	53	103		0.218	0.265	0.1042	0.1509	0.09156	0.1113	0.043764	0.063378	-1.358882991
30	10 x 30	46	10	30	f	2.89	8/2/2015	1000	54	104		0.2444	0.3147	0.046	0.0372	0.102648	0.132174	0.01932	0.015624	-1.713992878
31	10 x 45	44	10	45	m	2.255	8/1/2015	2030	18	88		0.1457	0.1456	0.0592	0.0751	0.061194	0.061152	0.024864	0.031542	-1.604429003
32	10 x 45	44	10	45	f	3.111	8/1/2015	2030	19	89		0.1738	0.1308	0.0981	0.0218	0.072996	0.054936	0.041202	0.009156	-1.385081702
33	10 x 45	44	10	45	f	2.752	8/1/2015	2030	20	90		0.1237	0.227	0.1085	0.1092	0.051954	0.09534	0.04557	0.045864	-1.341320971
51	20 x 15	62	20	15	m	2.599	8/1/2015	2030	21	66		0.1513	0.0352	0.149	0.16	0.063546	0.014784	0.06258	0.0672	-1.203564441
52	20 x 15	62	20	15	m	2.097	8/1/2015	2030	22	67		0.0704	0.1503	0.0951	0.1212	0.029568	0.063126	0.039942	0.050904	-1.398570193
53	20 x 15	62	20	15	m	2.112	8/1/2015	2030	23	68		0.1895	0.1046	0.086	0.0834	0.07959	0.043932	0.03612	0.035028	-1.442252258
54	20 x 15	62	20	15	m	2.711	8/1/2015	2030	24	69		0.2317	0.0795	0.124	0.0668	0.097314	0.03339	0.05208	0.028056	-1.283329024
55	20 x 15	62	20	15	m	2.462	8/1/2015	2030	25	70		0.2447	0.1478	0.0649	0.0209	0.102774	0.062076	0.027258	0.008778	-1.564506013
56	20 x 15	62	20	15	f	3.332	8/1/2015	2030	26	71		0.1932	0.1427	0.287	0.0273	0.081144	0.059934	0.12054	0.011466	-0.918868813
57	20 x 15	62	20	15	f	2.368	8/1/2015	2030	27	72		0.1627	0.1186	0.205	0.1571	0.068334	0.049812	0.0861	0.065982	-1.064996849
58	20 x 15	62	20	15	f	2.818	8/1/2015	2030	28	73		0.1122	0.1764	0.0983	0.1057	0.047124	0.074088	0.041286	0.044394	-1.384197192
59	20 x 15	62	20	15	f	3.689	8/1/2015	2030	29	74		0.2588	0.0884	0.1407	0.1355	0.108696	0.037128	0.059094	0.05691	-1.228456612
60	20 x 15	62	20	15	f	3.117	8/1/2015	2030	30	75		0.3395	0.0129	0.1814	0.1203	0.14259	0.005418	0.076188	0.050526	-1.118113427
61	20 x 30	38	20	30	f	2.245	8/1/2015	2030	31	76		0.1678	0.131	0.1543	0.132	0.070476	0.05502	0.064806	0.05544	-1.188384784
62	20 x 30	9	20	30	m	2.614	8/1/2015	2030	32	77		0.1306	0.1616	0.0695	0.1356	0.054852	0.067872	0.02919	0.056952	-1.534765905
63	20 x 30	9	20	30	m	0.996	8/1/2015	2030	33	78	nearly dead at end; dead at weigh in	0.0187	0.0492	0.0146	0.0112	0.007854	0.020664	0.006132	0.004704	-2.212397854
64	20 x 30	9	20	30	f	2.102	8/1/2015	2030	34	79		0.3558	0.1265	0.0241	0.0195	0.149436	0.05313	0.010122	0.00819	-1.994733667
65	20 x 30	9	20	30	f	2.669	8/1/2015	2030	35	80		0.1131	0.1587	0.2444	0.1364	0.047502	0.066654	0.102648	0.057288	-0.988649508
66	20 x 30	9	20	30	m	1.654	8/2/2015	1000	43	106		0.0346	0.0929	0.0442	0.0692	0.014532	0.039018	0.018564	0.029064	-1.73132844
67	20 x 30	9	20	30	m	2.388	8/2/2015	1000	44	107		0.1081	0.2528	0.0532	0.0268	0.045402	0.106176	0.022344	0.011256	-1.650839077
68	20 x 30	9	20	30	m	2.062	8/2/2015	1000	45	108		0.1615	0.1839	0.0432	0.0758	0.06783	0.077238	0.018144	0.031836	-1.741266963
69	20 x 30	9	20	30	f	2.289	8/2/2015	1000	46	109		0.1145	0.4026	0.0261	0.0307	0.04809	0.169092	0.010962	0.012894	-1.960110202
70	20 x 30	9	20	30	f	2.842	8/2/2015	1000	47	110		0.4286	0.1682	0.0515	0.0502	0.180012	0.070644	0.02163	0.021084	-1.664943481
71	20 x 45	4	20	45	m	1.906	8/1/2015	2030	36	91		0.0426	0.1312	0.059	0.019	0.017892	0.055104	0.02478	0.00798	-1.605898698
72	20 x 45	4	20	45	m	1.97	8/1/2015	2030	37	92		0.1158	0.073	0.0243	0.0227	0.048636	0.03066	0.010206	0.009534	-1.991144436
73	20 x 45	4	20	45	m	2.205	8/1/2015	2030	38	93		0.0187	0.2068	0.0916	0.0204	0.007854	0.086856	0.038472	0.008568	-1.414855236
74	20 x 45	4	20	45	m	2.878	8/1/2015	2030	39	94		0.1624	0.1127	0.0556	0.0568	0.068208	0.047334	0.023352	0.023856	-1.631675918
75	20 x 45	4	20	45	m	2.926	8/1/2015	2030	40	95		0.1163	0.0384	0.0597	0.1156	0.048846	0.016128	0.025074	0.048552	-1.600776378
76	20 x 45	4	20	45	f	3.828	8/1/2015	2030	41	96		0.3067	0.0095	0.1243	0.2337	0.128814	0.00399	0.052206	0.098154	-1.282279581
77	20 x 45	4	20	45	f	2.755	8/1/2015	2030	42	97		0.1635	0.375	0.0802	0.0396	0.06867	0.1575	0.033684	0.016632	-1.472576341
78	20 x 45	4	20	45	f	2.907	8/2/2015	1000	48	98		0.2499	0.2113	0.0857	0.074	0.104958	0.088746	0.035994	0.03108	-1.443769888
