# Supplementary material for: Power Bars: Mormon Crickets Get Immunity Boost from Eating Grasshoppers
Source: Insects. 2023 Nov 10;14(11):868. doi: 10.3390/insects14110868 (PMC10672412; doi:10.3390/insects14110868)
Supplement: Supplementary file 1 [file insects-14-00868-s001.zip › Table S2.csv]

id	cage	sex	trt	Mcdensity	mass	mean_PO	sd_PO	mean_proPO	sd_proPO	mean_protein	sd_protein	GHdensity	log protein
15	6	f	10 x 30	low	2.248	1272.727333	65.55557859	6151.515	209.9453425	17.017	1.815	medium	1.230882999
18	6	f	10 x 30	low	2.174	1178.788	73.48052346	10666.66667	584.4636683	12.229	1.691	medium	1.087390945
19	6	f	10 x 30	low	2.462	1403.030333	81.98618106	8060.606	933.0184849	10.044	1.161	medium	1.001906704
20	6	f	10 x 30	low	2.015	1875.757667	27.77291822	7818.182	2690.663324	6.418	0.426	medium	0.807399713
23	6	f	10 x 30	low	2.967	1663.636333	101.232014	8121.212	638.524828	24.594	0.98	medium	1.390829169
16	6	m	10 x 30	low	2.476	1284.848667	83.97790605	7757.575667	756.9692578	6.976	0.949	medium	0.843606472
17	6	m	10 x 30	low	1.215	1406.060667	138.8663368	8939.394	638.524828	8.928	1.127	medium	0.950754182
21	6	m	10 x 30	low	1.55	1430.302667	237.2940627	9212.121	933.0184849	6.418	0.659	medium	0.807399713
22	6	m	10 x 30	low	2.298	1584.848333	37.8488512	8484.848667	419.8912623	6.465	0.351	medium	0.810568529
24	46	m	10 x 30	low	2.312	1487.878667	100.1377399	9636.363667	792.5274352	17.342	1.161	medium	1.239099182
8	62	f	20 x 15	high	2.024	2039.394	183.9269588	9030.303	756.9696582	13.438	0.629	low	1.128334637
9	62	f	20 x 15	high	2.313	760.606	164.9778113	7181.818333	792.5268617	15.576	0.418	low	1.192455939
10	62	f	20 x 15	high	2.003	939.394	104.9726712	6696.969333	584.4636683	16.32	0.29	low	1.212720154
11	62	f	20 x 15	high	2.699	1257.575667	227.3335325	10575.75767	756.9692578	28.917	2.144	low	1.461153235
12	62	f	20 x 15	high	2.352	706.0606667	10.49738259	7151.515333	457.5657956	9.626	1.34	low	0.983445857
5	62	m	20 x 15	high	1.176	1166.666667	100.1374978	8575.757667	1182.983437	19.295	1.056	low	1.285444783
6	62	m	20 x 15	high	1.849	1260.606	171.8474787	9363.636333	1311.109769	7.255	0.351	low	0.860637417
7	62	m	20 x 15	high	2.106	1000	173.4434959	8575.757333	688.3524107	4.977	0.418	low	0.696967641
13	1	m	20 x 15	high	2.442	1175.757667	89.68910183	9909.091	1012.320769	29.01	1.899	low	1.462547729
14	1	m	20 x 15	high	2.074	690.9093333	145.4545	7303.030333	1376.704821	18.319	1.465	low	1.262901763
2	9	f	20 x 30	high	2.223	800	141.4213562	8484.848667	2455.106608	12.694	1.028	medium	1.103598494
3	9	f	20 x 30	high	1.437	1348.485	73.48114205	8393.939667	1289.927307	6.465	0.581	medium	0.810568529
4	9	f	20 x 30	high	1.184	1824.242333	123.7607975	7727.272667	655.5546765	4.001	0.738	medium	0.602168551
35	38	m	20 x 30	high	2.313	1587.879	37.84829075	7030.303	419.890685	11.898	1.369	medium	1.075473965
36	38	m	20 x 30	high	1.64	1618.181667	125.9674364	8969.697	1277.048659	9.347	0.91	medium	0.970672243
25	4	f	20 x 45	high	2.819	1412.121333	75.69674164	7424.242333	457.5657956	17.389	0.776	medium	1.240274607
1	4	m	20 x 45	high	1.788	1712.121333	91.5130664	8636.363667	1666.391023	8.324	1.216	medium	0.920332072
