# Supplementary material for: Power Bars: Mormon Crickets Get Immunity Boost from Eating Grasshoppers
Source: Insects. 2023 Nov 10;14(11):868. doi: 10.3390/insects14110868 (PMC10672412; doi:10.3390/insects14110868)
Supplement: Supplementary file 1 [file insects-14-00868-s001.zip › Table S3.csv]

Cage #	MC	GH	Treatment	Veg quality	Clip area	Weight	Date	Mass mg	Carbon %	Nitrogen %	Nitrogen mg	Protein %	Protein Factor	C:N	total insect number
1	20	15	20MC x 15GH	Grass	0.25m2	21.32	9/9/2015	149.593	43.561	1.0444	1.5624	6.5278	6.25	41.70911528	35
1	20	15	20MC x 15GH	Forb	0.25m2	4.96	9/9/2015	149.504	43.49	1.2721	1.9018	7.9506	6.25	34.18756387	35
3	0	45	0MC x 45GH	Grass	0.25m2	18.04	9/9/2015	150.508	42.895	1.1981	1.8032	7.4881	6.25	35.80252066	45
3	0	45	0MC x 45GH	Forb	0.25m2	3.26	9/9/2015	150.665	43.644	1.0819	1.63	6.7617	6.25	40.34014234	45
4	20	45	20MC x 45GH	Grass	0.25m2	13.46	9/9/2015	149.822	42.936	1.178	1.7649	7.3625	6.25	36.44821732	65
4	20	45	20MC x 45GH	Forb	0.25m2	11.85	9/9/2015	151.42	45.286	1.1521	1.7445	7.2004	6.25	39.30735179	65
6	10	30	10MC x 30GH	Grass	0.25m2	18.12	9/9/2015	149.824	43.446	1.0863	1.6276	6.7895	6.25	39.99447666	40
6	10	30	10MC x 30GH	Forb	0.25m2	6.53	9/9/2015	149.35	44.338	1.3679	2.043	8.5495	6.25	32.4131881	40
9	20	30	20MC x 30GH	Grass	0.25m2	41.92	9/9/2015	150.42	42.556	0.96668	1.4541	6.0417	6.25	44.02284106	50
9	20	30	20MC x 30GH	Forb	0.25m2	1.7	9/9/2015	150.32	43.182	0.80903	1.2161	5.0565	6.25	53.37502936	50
12	0	30	0MC x 30GH	Grass	0.25m2	7.7	9/9/2015	150.195	42.841	1.4642	2.1991	9.151	6.25	29.25898101	30
12	0	30	0MC x 30GH	Forb	0.25m2	22.56	9/9/2015	149.667	44.037	1.5488	2.318	9.68	6.25	28.43298037	30
20	0	45	0MC x 45GH	Grass	0.25m2	29.26	9/9/2015	149.906	43.53	1.0344	1.5506	6.4647	6.25	42.08236659	45
20	0	45	0MC x 45GH	Forb	0.25m2	5.54	9/9/2015	150.69	44.29	0.95001	1.4316	5.9376	6.25	46.62056189	45
22	0	15	0MC x 15GH	Grass	0.25m2	25.94	9/9/2015	149.96	42.915	1.0398	1.5592	6.4986	6.25	41.27236007	15
22	0	15	0MC x 15GH	Forb	0.25m2	13.94	9/9/2015	151.03	45.551	1.7024	2.5711	10.64	6.25	26.75693139	15
27	0	0	VEG	Grass	0.25m2	10.13	9/9/2015	151.009	43.476	1.208	1.8243	7.5503	6.25	35.99006623	0
27	0	0	VEG	Forb	0.25m2	15.85	9/9/2015	149.62	45.276	1.378	2.0617	8.6124	6.25	32.8563135	0
42	0	15	0MC x 15GH	Grass	0.25m2	13.33	9/9/2015	150.856	42.631	1.2151	1.8331	7.5947	6.25	35.0843552	15
42	0	15	0MC x 15GH	Forb	0.25m2	5.64	9/9/2015	150.027	44.61	1.178	1.7674	7.3628	6.25	37.86926995	15
